# Supplementary material for: Categorizing Acute Respiratory Distress Syndrome with Different Severities by Oxygen Saturation Index
Source: Diagnostics (Basel). 2023 Dec 24;14(1):37. doi: 10.3390/diagnostics14010037 (PMC10795683; doi:10.3390/diagnostics14010037)
Supplement: Supplementary file 1 [file diagnostics-14-00037-s001.zip]

Archive with 4 entries (4 files):
- Fig s1.jpg
- Fig s2.jpg
- Table s1 Mortality of various category of ARDS patient defined by Berlin definition, OI and OSI.docx
- Table s2 Univariate analysis of factors associated with 90 day mortality.docx
